# Supplementary material for: Nanopore Sequencing Unveils Diverse Transcript Variants of the Epithelial Cell-Specific Transcription Factor Elf-3 in Human Malignancies
Source: Genes (Basel). 2021 May 29;12(6):839. doi: 10.3390/genes12060839 (PMC8227732; doi:10.3390/genes12060839)
Supplement: Supplementary file 1 [file genes-12-00839-s001.zip]

Archive with 8 entries (8 files):
- Figure S1.tif
- Figure S2.tif
- Figure S3a.tif
- Figure S3b.tif
- Figure S3c.tif
- Figure S4.tif
- Supplementary Table 1.pdf
- Supplementary Table 2.pdf
